# Supplementary material for: Dual Targeted Nanoparticles for the Codelivery of Doxorubicin and siRNA Cocktails to Overcome Ovarian Cancer Stem Cells
Source: Int J Mol Sci. 2023 Jul 18;24(14):11575. doi: 10.3390/ijms241411575 (PMC10380749; doi:10.3390/ijms241411575)
Supplement: Supplementary file 1 [file ijms-24-11575-s001.zip]

Archive with 1 entries (1 files):
- ijms-2494792-supplementary.pdf
